# Supplementary material for: Loss of Interleukin-13-Receptor-Alpha-1 Induces Apoptosis and Promotes EMT in Pancreatic Cancer
Source: Int J Mol Sci. 2022 Mar 26;23(7):3659. doi: 10.3390/ijms23073659 (PMC8998778; doi:10.3390/ijms23073659)
Supplement: Supplementary file 1 [file ijms-23-03659-s001.zip]

Archive with 1 entries (1 files):
- ijms-1604609-supplementary.pdf
